# Supplementary material for: Effects of Probiotics on Gut Microbiomes of Extremely Preterm Infants in the Neonatal Intensive Care Unit: A Prospective Cohort Study
Source: Nutrients. 2022 Aug 8;14(15):3239. doi: 10.3390/nu14153239 (PMC9370381; doi:10.3390/nu14153239)
Supplement: Supplementary file 1 [file nutrients-14-03239-s001.zip]

Archive with 5 entries (5 files):
- Supplemental Figure legends.pdf
- Supplemental Figure S1.pdf
- Supplemental Figure S2A.pdf
- Supplemental Figure S2B.pdf
- Supplemental Figure S2C.pdf
